# Supplementary material for: Clinical profile, treatment and outcome of pediatric brain tumors in Serbia in a 10-year period: A national referral institution experience
Source: PLoS One. 2021 Oct 26;16(10):e0259095. doi: 10.1371/journal.pone.0259095 (PMC8547703; doi:10.1371/journal.pone.0259095)
Supplement: S1 Appendix — (XLSX) [file pone.0259095.s001.xlsx]

## Sheet: Sheet1
Pat. No.	Sex	Age	Duration of sympthoms before diagnosis (days)	Increased ICP	Epileptic seizures	Neurological deficit	Hormonal abnormalities	Operation type	Localisation	Embryonal tumors	HGG	LGG	Craniopharyngeoma	GCT / NGCT	Ependymoma	Glioneural Tu	Pineal Tu	Choroid plexus Tu	Other	Unknown	MRI finding	CSF cytology	CSF cytology finding	Extent of disease	Neoadjuvant HT	Radiotherapy	CSI dose	Boost dose	Total dose	Concomitant HT	Adjuvant HT	OS	Status OS
1	1	1996	36	1	2	1	2	2	2	2	2	1	2	2	2	2	2	2	2	2	2	2		2	2	1			54	2	2	148	2
2	1	1996	21	1	2	1	2	4	2	1	2	2	2	2	2	2	2	2	2	2	1	2		1	1	1	40.25	15	55.25	2	2	19	1
3	2	2001	30	2	2	1	2		2	2	2	2	2	2	2	2	2	2	2	1	2	2		2	2	1			28.8	2	2	4	1
4	2	2001	365	2	2	1	1	3	1	2	2	2	1	2	2	2	2	2	2	2	2	2		2	2	1			54	2	2	151	2
5	1	1993	33	1	2	2	2	4	1	2	2	1	2	2	2	2	2	2	2	2	1	2		1	2	1			55.8	2	2	146	2
6	2	2003	75	1	2	1	2		2	2	2	2	2	2	2	2	2	2	2	1	2	2		2	2	1			54	2	2	9	1
7	2	2005	15	1	2	1	2	4	2	1	2	2	2	2	2	2	2	2	2	2	1	1	2	1	1	2				2	2	148	2
8	1	2002	61	2	2	1	2	2	1	2	2	1	2	2	2	2	2	2	2	2	2	2		2	2	1			54.9	2	2	149	2
9	1	2000	73	2	2	2	1	3	1	2	2	2	2	1	2	2	2	2	2	2	2	1	2	2	1	2				2	2	147	2
10	2	2002	195	1	1	1	2		2	2	2	2	2	2	2	2	2	2	2	1	2	2		2	2	1			54	2	2	8	1
11	1	1990	43	1	2	2	2	4	1	2	1	2	2	2	2	2	2	2	2	2	1	2		1	2	1			54	2	1	154	2
12	2	2005	56	1	2	1	2	2	2	2	2	2	2	2	1	2	2	2	2	2	2	1	2	2	1	2				2	2	42	1
13	2	1989	65	1	2	2	2	3	1	2	2	1	2	2	2	2	2	2	2	2	2	2		2	2	1			54	2	2	156	2
14	2	2004	35	1	1	1	2	2	1	2	2	2	2	2	2	2	1	2	2	2	2	2		2	1	2				2	2	4	1
15	2	1999	365	2	1	1	2	2	1	2	2	1	2	2	2	2	2	2	2	2	2	2		2	2	1			54	2	2	157	2
16	1	2000	161	1	2	1	2	4	2	1	2	2	2	2	2	2	2	2	2	2	1	1	2	1	2	1	35	20	55	2	1	154	2
17	1	2004	15	2	2	1	2	3	2	1	2	2	2	2	2	2	2	2	2	2	2	2		2	2	1	30.6	19.44	50.04	2	1	16	1
18	2	2003	15	1	2	1	2		2	2	2	2	2	2	2	2	2	2	2	1	2	2		2	2	1			54.9	2	2	8	1
19	1	1993	39	1	2	2	2	3	2	1	2	2	2	2	2	2	2	2	2	2	3	2		3	2	1	40.25	15	55.25	2	1	6	1
20	2	1997	48	2	2	1	2	4	2	1	2	2	2	2	2	2	2	2	2	2	1	1	2	1	2	1	35	20	55	2	1	141	2
21	1	1991	200	1	2	2	2	4	2	1	2	2	2	2	2	2	2	2	2	2	1	2		1	2	1	35	20	55	2	1	137	2
22	2	1995	12	1	2	2	2	3	1	1	2	2	2	2	2	2	2	2	2	2	2	1	2	2	2	1	35	20	55	2	1	25	1
23	2	2002	21	2	2	1	2		2	2	2	2	2	2	2	2	2	2	2	1	2	2		2	2	1			55	2	2	5	1
24	1	1993	35	2	2	1	2	3	2	2	2	1	2	2	2	2	2	2	2	2	2	2		2	2	1			55	2	2	139	2
25	1	1990	1460	2	2	1	2	1	1	2	2	2	2	2	2	1	2	2	2	2	2	2		2	2	1			54	2	2	141	2
26	2	2000	15	1	2	2	2	2	3	2	2	1	2	2	2	2	2	2	2	2	3	2		3	2	1			55	2	2	143	2
27	1	1992	182	1	2	1	1	3	1	2	2	2	1	2	2	2	2	2	2	2	2	2		2	2	1			54	2	2	141	2
28	1	1997	30	1	2	1	2	2	1	2	2	1	2	2	2	2	2	2	2	2	2	2		2	2	1			54	2	2	134	1
29	1	1995	547	1	2	2	2	4	2	1	2	2	2	2	2	2	2	2	2	2	1	1	2	1	2	1	35	20	55	2	1	81	1
30	2	1999	447	1	2	1	1	3	1	2	2	2	1	2	2	2	2	2	2	2	2	2		2	2	1			54	2	2	146	2
31	1	1991	20	1	2	2	2	3	1	2	1	2	2	2	2	2	2	2	2	2	2	2		2	2	1			54.9	1	1	12	1
32	2	2003	80	2	2	1	2	3	1	2	2	1	2	2	2	2	2	2	2	2	2	2		2	2	1			19.8	2	2	146	2
33	2	1998	143	2	2	1	2	2	2	1	2	2	2	2	2	2	2	2	2	2	2	1	2	2	2	1	35	20	55	2	1	145	2
34	1	2004	30	2	2	1	2	2	1	2	2	1	2	2	2	2	2	2	2	2	2	2		2	2	1			50.4	2	2	128	2
35	2	1997	30	2	2	1	2	2	1	2	2	1	2	2	2	2	2	2	2	2	2	2		2	2	1			54.9	2	2	118	1
36	2	1997	60	2	2	1	2		2	2	2	2	2	2	2	2	2	2	2	1	2	2		2	2	1			54.9	2	2	13	1
37	2	1998	13	1	2	1	2	3	2	1	2	2	2	2	2	2	2	2	2	2	2	2		2	2	1	35	19.8	54.8	3	1	55	1
38	2	2000	66	1	2	2	2	4	2	2	2	2	2	2	1	2	2	2	2	2	1	1	2	1	2	1	35	19.8	54.8	2	2	124	2
39	1	1996	40	1	2	2	2	4	1	2	2	2	2	1	2	2	2	2	2	2	1	2		1	1	1	29.7	25.2	54.9	2	2	127	2
40	1	1992	23	1	1	1	2	1	1	2	2	2	2	1	2	2	2	2	2	2	2	1	2	2	1	1	29.7	25.2	54.9	2	2	126	2
41	1	1992	7	1	1	1	2	2	3	2	2	2	2	2	2	2	2	1	2	2	2	1	2	2	1	1	35.2	19.8	55	2	1	155	2
42	2	2007	60	2	2	1	2	4	2	1	2	2	2	2	2	2	2	2	2	2	1	1	2	1	1	1	30.6	19.8	50.4	2	1	122	2
43	2	2004	15	1	2	2	2	3	1	2	2	2	2	2	1	2	2	2	2	2	2	2		2	2	1			50.4	2	1	126	2
44	2	2001	37	2	1	2	2	4	1	2	2	1	2	2	2	2	2	2	2	2	1	2		1	2	1			54	2	2	120	2
45	2	1992	90	1	2	2	2	3	2	1	2	2	2	2	2	2	2	2	2	2	2	1	2	2	2	1	35	20.35	55.35	3	1	126	2
46	1	1997	98	1	2	1	1	1	1	2	2	2	2	1	2	2	2	2	2	2	2	1	2	2	1	1	29.7	24.5	54.2	2	2	125	2
47	2	2002	16	1	2	1	2	4	2	1	2	2	2	2	2	2	2	2	2	2	1	2		1	2	1	28.9	27	55.9	2	1	121	2
48	1	2002	300	1	1	2	2	3	1	2	2	2	2	2	2	2	2	1	2	2	3	1	2	3	1	1	35.2	19.8	55	2	2	50	1
49	1	1999	16	1	2	2	2	3	2	1	2	2	2	2	2	2	2	2	2	2	3	1	1	3	2	1	35	19.8	54.8	2	1	97	1
50	1	2003	20	1	2	2	2	4	1	1	2	2	2	2	2	2	2	2	2	2	1	2		1	2	1	35	20.02	55.02	2	1	6	1
51	1	2001	72	1	2	2	2	4	2	2	2	2	2	2	1	2	2	2	2	2	1	1	2	1	2	1			54.9	2	1	123	1
52	2	2004	15	2	2	1	2	2	2	1	2	2	2	2	2	2	2	2	2	2	2	2		2	1	2					2	8	1
53	1	2002	100	1	2	1	2	3	1	2	2	2	2	2	2	2	2	2	1	2	2	2		2	2	1			54	2	2	65	1
54	2	2000	64	1	1	1	2	3	1	2	2	2	2	2	1	2	2	2	2	2	2	1	2	2	2	1	34.89	19.8	54.69	2	1	115	2
55	1	1999	45	1	1	1	2	1	3	2	1	2	2	2	2	2	2	2	2	2	2	1	2	2	2	1			54	2	2	6	1
56	2	2004	14	1	2	1	2		2	2	2	2	2	2	2	2	2	2	2	1	2	2		2	2	1			54	2	2	9	1
57	2	2005	47	1	2	2	2	4	2	1	2	2	2	2	2	2	2	2	2	2	1	1	2	1	2	1	27.2	27.2	54.4	2	1	111	2
58	2	1995	72	1	2	2	2	4	2	1	2	2	2	2	2	2	2	2	2	2	1	1	2	1	2	1	24	30.6	54.6	2	1	109	2
59	1	2001	75	1	2	1	2	4	2	1	2	2	2	2	2	2	2	2	2	2	1	1	2	1	2	1	24	30.6	54.6	2	1	110	2
60	2	1997	13	1	1	2	2	4	2	1	2	2	2	2	2	2	2	2	2	2	1	1	2	1	2	1	30.6	23.4	54	2	1	120	2
61	1	1993	33	2	2	1	2	2	3	2	2	1	2	2	2	2	2	2	2	2	2	2		2	2	1			54.6	2	2	12	1
62	1	2000	73	2	1	2	2	4	1	2	2	1	2	2	2	2	2	2	2	2	1	2		1	2	1			54	2	2	112	2
63	1	1994	467	2	1	2	1	4	1	2	2	2	2	1	2	2	2	2	2	2	1	1	2	1	2	1	24	27	51	2	2	112	2
64	2	1992	17	1	2	2	2	4	2	1	2	2	2	2	2	2	2	2	2	2	3	2		3	1	1	35	19.8	54.8	2	1	41	1
65	1	1995	34	1	2	1	2	2	1	2	1	2	2	2	2	2	2	2	2	2	2	2		2	2	1			40.04	1	1	14	1
66	1	1998	30	2	2	1	2		2	2	2	2	2	2	2	2	2	2	2	1	2	2		2	2	1			54	2	2	14	1
67	2	2005	60	2	2	1	2		2	2	2	2	2	2	2	2	2	2	2	1	2	2		2	1	2				2	2	4	1
68	2	2005	110	2	1	1	2	3	1	2	2	2	2	2	2	2	2	2	1	2	2	1	2	2	2	1	24	30.6	54.6	2	1	108	2
69	1	1997	101	1	2	1	2	1	1	2	2	2	2	1	2	2	2	2	2	2	3	1	2	3	2	1	30	24.05	54.05	2	1	102	2
70	1	2001	60	1	2	1	2		2	2	2	2	2	2	2	2	2	2	2	1	2	2		2	2	1			54	2	2	11	1
71	1	1999	35	1	2	2	2	3	2	1	2	2	2	2	2	2	2	2	2	2	2	2		2	2	1	24	30.6	54.6	2	1	31	1
72	1	2001	30	1	2	2	2	4	2	1	2	2	2	2	2	2	2	2	2	2	1	1	2	1	2	1	24	30.6	54.6	2	1	104	2
73	2	2004	48	1	2	1	1	2	1	2	2	1	2	2	2	2	2	2	2	2	2	2		2	2	1			50.4	2	1	61	1
74	1	2001	91	1	2	2	2	3	2	1	2	2	2	2	2	2	2	2	2	2	2	1	2	2	2	1	24	30.6	54.6	2	1	100	2
75	1	2001	904	2	2	2	1	1	1	2	2	2	2	1	2	2	2	2	2	2	2	1	2	2	1	1	24	27	51	2	2	99	2
76	2	1994	1825	1	2	2	2	4	1	2	2	1	2	2	2	2	2	2	2	2	1	1	2	1	2	1			54	2	2	108	2
77	1	1998	1095	1	1	2	2	3	2	2	2	1	2	2	2	2	2	2	2	2	2	2		2	2	1			54	2	1	120	2
78	2	2005	50	1	2	1	2	4	2	1	2	2	2	2	2	2	2	2	2	2	1	2		1	2	1	24	30.6	54.6	2	1	71	1
79	1	2001	222	1	1	2	2	2	1	2	1	2	2	2	2	2	2	2	2	2	2	2		2	2	1			55.8	1	1	25	1
80	2	2002	50	2	2	1	2	3	1	2	2	2	1	2	2	2	2	2	2	2	2	2		2	2	1			50.4	2	2	87	2
81	1	1997	80	1	2	1	1	2	1	2	2	2	2	2	2	2	2	2	1	2	2	2		2	2	1			50.4	2	2	94	2
82	2	2005	1646	1	2	1	2	2	2	2	1	2	2	2	2	2	2	2	2	2	2	2		2	2	1			54	2	2	7	1
83	1	2006	11	1	2	1	2	4	2	1	2	2	2	2	2	2	2	2	2	2	1	1	2	1	2	1	24	30.6	54.6	2	1	96	2
84	1	2006	77	1	2	2	2	3	2	2	2	2	2	2	1	2	2	2	2	2	2	1	2	2	1	1	24	27.2	51.2	2	1	44	1
85	2	2006	20	1	2	1	2	4	1	1	2	2	2	2	2	2	2	2	2	2	1	1	2	1	1	1	24	30.6	54.6	2	1	96	2
86	2	2001	9	1	1	1	2	2	1	2	2	1	2	2	2	2	2	2	2	2	2	2		2	2	1			54	2	2	97	2
87	1	1994	53	1	2	1	2	4	2	1	2	2	2	2	2	2	2	2	2	2	1	1	2	1	2	1	25.5	29.28	54.78	2	1	94	2
88	1	2003	163	1	2	2	2	4	2	1	2	2	2	2	2	2	2	2	2	2	1	1	2	1	2	1	24	30.6	54.6	2	1	85	2
89	1	1998	86	1	2	1	2	3	2	1	2	2	2	2	2	2	2	2	2	2	2	2		2	2	1	24	30.6	54.6	2	1	93	2
90	1	2002	35	1	2	1	2	4	2	2	2	2	2	2	1	2	2	2	2	2	1	1	2	1	2	1	24	30.6	54.6	2	1	77	1
91	2	1999	267	1	2	2	2	4	1	2	2	2	2	2	2	2	1	2	2	2	1	1	2	1	2	1	24	30.6	54.6	2	2	91	2
92	1	2004	52	1	2	1	2	4	2	1	2	2	2	2	2	2	2	2	2	2	1	1	2	1	2	1	24	30.6	54.6	2	1	92	2
93	1	2006	45	1	2	1	2	4	2	2	2	2	2	2	1	2	2	2	2	2	1	2		1	2	1	24	30.6	54.6	2	1	90	2
94	1	2008	36	1	2	2	2	3	2	1	2	2	2	2	2	2	2	2	2	2	2	1	2	2	2	1	24	30.6	54.6	2	1	90	2
95	1	2006	155	1	2	1	2	3	2	1	2	2	2	2	2	2	2	2	2	2	2	2		2	1	1	36	18	54	2	1	82	2
96	2	2003	108	1	2	1	2	3	2	1	2	2	2	2	2	2	2	2	2	2	3	1	2	3	2	1	35.2	19.8	55	2	1	26	1
97	2	2007	27	1	2	1	2	2	2	2	1	2	2	2	2	2	2	2	2	2	2	2		2	2	1			54.9	2	1	18	1
98	1	2006	30	1	2	2	2	3	2	1	2	2	2	2	2	2	2	2	2	2	2	1	2	2	2	1	24	30.6	54.6	2	1	34	1
99	1	2009	35	1	2	2	2	3	2	1	2	2	2	2	2	2	2	2	2	2	3	2		3	2	1	24		24	2	2	4	1
100	1	2008	81	1	2	2	2	4	2	1	2	2	2	2	2	2	2	2	2	2	1	1	1	3	2	1	28.5	22.1	50.6	2	1	16	1
101	1	2010	45	2	2	1	2	4	1	2	2	2	2	2	2	2	1	2	2	2	1	1	2	1	1	2				2	2	22	1
102	1	2004	51	1	2	1	2		2	2	1	2	2	2	2	2	2	2	2	2	2	1	2	2	2	1			54	2	2	16	1
103	1	2004	8	1	2	1	2	3	1	2	1	2	2	2	2	2	2	2	2	2	2	1	2	2	2	1			55.8	2	1	13	1
104	1	2008	62	2	1	2	2	2	1	2	1	2	2	2	2	2	2	2	2	2	2	2		2	2	1			51	2	1	12	1
105	2	2001	75	1	2	1	2	3	2	1	2	2	2	2	2	2	2	2	2	2	2	1	2	2	2	1	24	30.6	54.6	2	1	32	1
106	2	2005	23	2	2	1	2	1	2	2	2	1	2	2	2	2	2	2	2	2	2	2		2	2	1			54	2	2	4	1
107	2	2001	10	1	1	1	2		2	2	2	2	2	2	2	2	2	2	2	1	2	2		2	2	1			54	2	2	13	1
108	2	2002	2190	1	2	1	1	3	1	2	2	2	1	2	2	2	2	2	2	2	2	2		2	2	1			50.4	2	2	88	2
109	1	2004	14	2	1	1	2	3	1	1	2	2	2	2	2	2	2	2	2	2	3	1	1	3	1	1	36	19.8	55.8	2	1	35	1
110	1	2008	228	1	2	2	2	3	2	1	2	2	2	2	2	2	2	2	2	2	2	1	2	2	2	1	30.6	23.8	54.4	2	1	16	1
111	1	2002	143	1	2	1	1	1	1	2	2	2	2	1	2	2	2	2	2	2	2	2		2	1	1	30.6	23.4	54	2	1	15	1
112	2	2008	335	1	2	2	2	4	1	2	2	2	2	2	2	2	1	2	2	2	1	1	2	1	2	1	30.4	20.4	50.8	2	2	82	2
113	1	2007	30	1	2	1	2		2	2	2	2	2	2	2	2	2	2	2	1	2	2		2	2	1			54	2	2	9	1
114	2	2002	150	1	2	1	2	2	3	2	1	2	2	2	2	2	2	2	2	2		2		2	2	1			54	2	2	4	1
115	1	2007	64	2	2	1	2		2	2	2	2	2	2	2	2	2	2	2	1	2	2		2	2	1			54	2	2	14	1
116	2	2005	46	2	2	1	2	2	3	2	1	2	2	2	2	2	2	2	2	2		2		2	2	1			54	2	1	12	1
117	1	2008	26	2	2	1	2	4	2	1	2	2	2	2	2	2	2	2	2	2	1	1	1	3	2	1	30.4	23.8	54.2	2	1	17	1
118	1	2010	50	1	2	1	2	3	2	1	2	2	2	2	2	2	2	2	2	2	2	1	2	2	2	1	30.4	23.8	54.2	2	1	65	2
119	2	2001	119	1	2	2	2	4	2	1	2	2	2	2	2	2	2	2	2	2	1	1	2	1	2	1	34.2	21.6	55.8	2	1	65	2
120	2	2003	151	1	2	2	2	4	2	1	2	2	2	2	2	2	2	2	2	2	1	2		1	2	1	25.2	28.8	54	2	1	68	2
121	1	2009	547	1	2	2	2	4	2	2	2	2	2	2	1	2	2	2	2	2	1	2		1	2	1	23.8	27.2	51	2	2	69	2
122	1	1998	12	2	1	1	2	4	1	2	1	2	2	2	2	2	2	2	2	2	1	2		1	2	1			60.06	1	1	72	2
123	1	2007	72	2	2	1	2		2	2	2	2	2	2	2	2	2	2	2	1	2	2		2	2	1			54	2	2	25	1
124	2	2004	122	2	2	1	1	2	1	2	2	2	2	1	2	2	2	2	2	2	2	2		2	2	1	30.6	19.47	50.07	2	2	71	2
125	2	2011	25	1	2	1	2	3	2	1	2	2	2	2	2	2	2	2	2	2	2	1	2	2	1	1	30.4	20.4	50.8	2	2	72	2
126	2	2011	71	2	2	1	2		2	2	2	2	2	2	2	2	2	2	2	1	2	1	1	3	2	1			54	2	1	10	1
127	2	2010	30	1	2	2	1	2	1	2	2	1	2	2	2	2	2	2	2	2	2	2		2	1	1			50.4	2	2	92	2
128	1	2011	3	1	2	2	2	3	1	2	2	2	2	2	1	2	2	2	2	2	2	1	2	2	1	1	24	27.2	51.2	2	2	78	2
129	2	2009	260	2	2	1	1	2	1	2	2	2	1	2	2	2	2	2	2	2		2		2	2	1			50.17	2	2	75	2
130	1	2006	30	1	2	1	2		2	2	2	2	2	2	2	2	2	2	2	1	2	2		2	2	1			54	2	2	11	1
131	2	2010	31	1	2	2	2	3	2	2	2	2	2	2	2	2	2	2	1	2	2	1	2	2	2	1	30.6	23.4	54	2	1	57	2
132	1	2009	30	1	1	2	2	3	1	2	1	2	2	2	2	2	2	2	2	2	2	1	2	2	2	1			55.8	1	1	6	1
133	1	2006	100	1	2	2	2	4	2	1	2	2	2	2	2	2	2	2	2	2	1	2		1	2	1	34.2	19.8	54	2	1	57	2
134	2	2000	35	1	2	1	2	4	2	1	2	2	2	2	2	2	2	2	2	2	1	2		1	2	1	34.2	19.8	54	2	1	58	2
135	2	2009	55	1	2	2	2	4	1	1	2	2	2	2	2	2	2	2	2	2	1	2		1	2	1	30.6	23.4	54	2	1	59	2
136	2	2002	65	1	2	2	2	4	2	1	2	2	2	2	2	2	2	2	2	2	1	1	2	1	2	1	34.2	19.8	54	2	1	55	2
137	2	2010	110	1	2	1	2	4	2	1	2	2	2	2	2	2	2	2	2	2	1	1	2	1	2	1	30.6	23.4	54	2	1	54	2
138	1	1999	8	1	2	2	1	1	1	2	2	2	2	1	2	2	2	2	2	2	2	1	2	2	1	1	30.4	19.8	50.2	2	2	58	2
139	2	2004	63	1	2	1	1	4	1	2	1	2	2	2	2	2	2	2	2	2	1	2		1	2	1			55.8	1	1	42	1
140	2	2009	71	1	2	1	2	4	2	1	2	2	2	2	2	2	2	2	2	2	1	1	2	1	2	1	34.2	19.8	54	2	1	55	2
141	1	2001	15	1	2	1	2	4	2	1	2	2	2	2	2	2	2	2	2	2	1	1	2	1	2	1	34.2	19.8	54	2	1	52	2
142	2	2005	21	2	2	1	2		2	2	2	2	2	2	2	2	2	2	2	1	2	2		2	2	1			54	2	2	9	1
143	1	2003	30	1	2	2	2	4	2	1	2	2	2	2	2	2	2	2	2	2	1	1	1	3	2	1	36	18	54	2	1	52	2
144	2	1999	400	2	2	1	1	2	1	2	2	2	2	1	2	2	2	2	2	2	2	2		2	1	1	30.4	23.4	53.8	2	2	56	2
145	2	2002	26	1	2	2	2	3	1	1	2	2	2	2	2	2	2	2	2	2	2	2		2	2	1	34.2	19.8	54	2	1	53	2
146	2	2013	157	1	2	2	2	3	1	2	2	2	2	2	2	2	2	2	1	2	2	2		2	1	1			51	2	2	71	2
147	1	2003	34	1	2	2	2	4	2	1	2	2	2	2	2	2	2	2	2	2	1	1	2	1	2	1	34.2	19.8	54	2	1	51	2
148	1	2013	8	1	2	2	2	4	1	2	2	2	2	2	1	2	2	2	2	2	1	1	2	1	1	1			51	2	2	58	2
149	1	2003	48	1	2	1	2	2	3	2	1	2	2	2	2	2	2	2	2	2	2	2		2	2	1			55.8	1	1	12	1
150	2	2003	30	1	2	2	2	3	1	2	1	2	2	2	2	2	2	2	2	2	2	1	2	2	2	1			55.8	2	1	15	1
151	2	2000	38	1	2	1	2	4	1	1	2	2	2	2	2	2	2	2	2	2	1	1	2	1	2	1	36	19.8	55.8	2	1	37	1
152	1	2004	70	1	2	1	2	2	1	2	2	2	2	2	2	2	2	2	1	2	2	1	2	2	2	1			54	2	2	51	2
153	1	1999	120	2	2	1	2	2	1	1	2	2	2	2	2	2	2	2	2	2	2	1	2	2	2	1	36	19.8	55.8	2	1	21	1
154	1	2012	30	1	2	1	2	4	2	1	2	2	2	2	2	2	2	2	2	2	1	1	2	1	1	1	30.4	20.4	50.8	2	1	11	1
155	2	2010	35	1	2	1	2	2	1	2	1	2	2	2	2	2	2	2	2	2	2	2		2	2	1			54	2	1	23	1
156	2	2007	365	1	2	1	2		2	2	2	2	2	2	2	2	2	2	2	1	2	2		2	2	1			54	2	2	44	2
157	1	2012	86	1	2	1	2	4	2	2	2	2	2	2	1	2	2	2	2	2	1	1	2	1	2	1			51	2	2	47	2
158	1	2011	40	2	1	1	2		2	2	2	2	2	2	2	2	2	2	2	1	2	2		2	2	1			54	2	2	9	1
159	2	2006	32	1	2	2	2	4	1	2	1	2	2	2	2	2	2	2	2	2	1	2		1	2	1	34.2	21.6	55.8	2	1	21	1
160	1	1999	60	2	2	1	2	1	3	2	1	2	2	2	2	2	2	2	2	2	2	2		2	2	1			59.4	1	1	17	1
161	2	2002	30	2	2	1	2	4	1	2	2	2	2	2	2	2	2	2	1	2	1	2		1	2	1			55.8	2	1	82	2
162	2	1999	30	1	1	2	2	4	2	1	2	2	2	2	2	2	2	2	2	2	1	2		1	2	1	34.2	19.8	54	2	1	31	1
163	2	2009	730	1	2	2	1	2	3	2	2	1	2	2	2	2	2	2	2	2	2	2		2	2	1			54	2	1	70	2
164	2	2003	20	1	2	1	1	2	1	2	2	2	1	2	2	2	2	2	2	2	2	2		2	2	1			50.4	2	2	49	2
165	1	2002	15	1	2	1	2	4	2	1	2	2	2	2	2	2	2	2	2	2	1	1	2	1	2	1	34.2	19.8	54	2	1	40	2
166	2	2009	70	1	2	2	2	3	1	2	2	2	2	2	2	2	2	2	1	2	2	2		2	2	1	34	20.02	54.02	2	1	51	2
167	2	2013	15	1	2	1	2	4	2	1	2	2	2	2	2	2	2	2	2	2	1	1	1	3	1	1	30.4	20.4	50.8	2	1	45	2
168	1	2014	25	1	2	1	2	3	2	2	2	2	2	2	1	2	2	2	2	2	2	2		2	1	2					2	47	2
169	1	2006	14	1	1	2	2	3	1	2	2	2	2	2	2	1	2	2	2	2	2	2		2	2	1	34.2	21.6	55.8	2	1	24	1
170	1	2009	20	1	2	2	2	4	1	2	1	2	2	2	2	2	2	2	2	2	1	1	2	1	2	1			55.8	1	1	17	1
171	2	2008	14	1	2	1	2	4	2	1	2	2	2	2	2	2	2	2	2	2	1	2		1	2	1	34.2	19.8	54	2	1	14	1
172	1	2013	10	2	2	1	2	3	2	1	2	2	2	2	2	2	2	2	2	2	2	2		2	1	1			13.6	2	2	5	1
173	2	2009	118	1	2	2	2	2	2	1	2	2	2	2	2	2	2	2	2	2	3	1	1	3	1	2					2	6	1
										65	21	21	7	11	13	2	4	2	8	19

## Sheet: Sheet2
Variable	Meaning	Code
Sex	Sex	1-male 2-female
Age	Year of patient birth
Duration of sympthoms	Duration of sympthoms before surgery in days
Increased ICP	Increased intracranial pressure (nausea, vomiting, headache) sympthoms present	1-yes 2-no
Epileptic seizures	Epileptic seizures present	1-yes 2-no
Neurological deficit	Neurological deficit present	1-yes 2-no
Hormonal abnormalities	Hormonal abnormalities present	1-yes 2-no
Operation type	Operation type	1-biopsy 2-reduction 3-subtotal resection 4-gross total resection
Localisation	Tumor localisation	1- supratentorial 2- infratentorial 3 - both
Embryonal tumors	Embryonal tumor histopathology	1-yes 2-no
HGG	High-grade glioma histopathology	1-yes 2-no
LGG	Low-grade glioma histopathology	1-yes 2-no
Craniopharyngeoma	Craniopharyngeoma histopathology	1-yes 2-no
GCT / NGCT	Germinomatous germ cell tumor/ Non-geminomatous germ cell tumor histopathology	1-yes 2-no
Ependymoma	Ependymoma histopathology	1-yes 2-no
Glioneural Tu	Glioneural tumor histopathology	1-yes 2-no
Pineal Tu	Pineal parenchymal tumor histopathology	1-yes 2-no
Choroid plexus Tu	Choroid plexus tumor histopathology	1-yes 2-no
Other	Other histopathology	1-yes 2-no
Unknown	Unknown histopathology	1-yes 2-no
MRI finding	MRI finding	1- normal finding 2- local residual disease 3- disseminated disease
CSF cytology	CSF cytology performed	1 -yes 2 - no
CSF cytology finding	CSF cytology finding	1-malignant cells present 2-malignant cells absent
Extent of disease	Extent of disease	1 -no evidence disease 2 - local residual disease 3 - disseminated disease
Neoadjuvant CT	Neoadjuvant chemotherapy administered	1 -yes 2 - no
Radiotherapy	Radiotherapy performed	1 -yes 2 - no
CSI dose	Craniospinal irradiation dose in Gy
Boost dose	Posterior fossa boost dose in Gy
Total dose	Total dose in Gy
Concomitant CT	Concomitant chemotherapy administered	1 -yes 2 - no
Adjuvant CT	Adjuvant chemotherapy administered	1 -yes 2 - no
OS	Overal survival in months
Status OS	Overal survival status	1-dead 2-alive
